# Supplementary material for: Clinical outcomes of immunoglobulin treatment for patients with secondary antibody deficiency: Data from the Ontario immunoglobulin treatment case registry
Source: PLoS One. 2023 Nov 16;18(11):e0294408. doi: 10.1371/journal.pone.0294408 (PMC10653498; doi:10.1371/journal.pone.0294408)
Supplement: S1 File — (XLSX) [file pone.0294408.s001.xlsx]

## Sheet: Demographic
ParticipantID	Age	Sex	Weight	WeightUnits	BMI	Disease	Annual Infection Before IG	Infection Treatment Before IG	ER visits before IG	Hospitalization before IG	Annual Infection after IG	Infection Treatment after IG	ER visits after IG	Hospitalization after IG	Health (Visual analog scale)	Overall health is better after IG	GradingExplain	HealthTodayCompareToBefore (1=worse, 2=same, 3= better)	HealthTodayCompareToBeforeExplain	HealthTodayCompareToBeforeSwitchToSCIG (1=worse, 2=same, 3=better, 4=not applicable)	HealthTodayCompareToSwitchToSCIGExplain	HealthTodayCompareToSwitchToIVIG (1=worse, 2=same, 3=better, 4=not applicable)	HealthSwitchToIVIGExplain
10002	47	Female	223	lb	43.5	Follicular lymphoma									50
10003	64	Female	170	lb	26.5	CLL									51
10004	72	Male	190	lb	25.8	Waldenstrom macroglobulinemia	6	0	0	0	2	0	0	0	90			3		3
10005	68	Female	110	lb	17.8	CLL									40	False			N⁄A	3	N⁄A		N⁄A
10006	65	Female	149.7	lb	22.5	Lymphoma	8	2	1	1	3	2	0	0	60			3		3			N⁄A
10014	60	Female	96.2	kg	32.5	lymphoma	8	6	3	0	0	0	0	0	70			3		3			N⁄A
10016	65	Female	185	lb	29.9	lung transplant	2	2	0	1	0	0	0	0	20			3			N⁄A		N⁄A
10018	80	Male	83	kg	26.3	CLL	1	1	1	1	0	0	0	0	75			3
10021	56	Female	92.2	kg	35.1	CLL	7	7	2	0	1	0	0	0	100			3
10022	43	Female	95.3	kg	38.4	liver transplant	3	3	3	2	0	0	0	0	78			2
10024	70	Male	69.1	kg	23.9	CLL, COPD	4	4	1	1	1	1	0	0	30			3
10025	61	Female	62.5	kg	24.1	Lymphoma	8	8	0	0	0	0	0	0	88			3
10026	68	Female	77.4	kg	29.5	Follicular B Cell Lymphoma	5	5	5	0	2	2	2	0	75			3		4		4
10033	71	Female	57.9	kg	23.3	Lymphoma	5	5	1	3	2	2	0	0	40	False		3		4		4
10034	71	Male	89.3		26.7	CLL	2	2	1	0	0	0	0	0	70			3
10035	73	Male	119	kg	37.6	CLL	3	3	2	0	1	0	0	0	50			3
10036	63	Female	53.5	kg	18.8	Renal transplant, COPD	3	3	3	1	1	1	0	0	50	False		3		2		2
10040	58	Female	62.5	kg	26.0	Lymphoma	12	12	1	0	2	2	0	0	10	False		1
10042	83	Female	52.9	kg	23.1	CLL	3	2	0	0	1	1	0	0	80			3
10046	72	Female	63.9	kg	25.9	Lymphoma	6	6	1	1	0	0	0	0	76			3
10047	85	Male	126	lb	24.6	lymphoma	3	3	1	1	0	0	0	0	80			3		3
10050	69	Female	160	lb	46.2	CLL	4	4	4	0	1	1	1	1	95	True	less infections	3		1
10051	74	Male	58.6	kg	24.7	Lymphoma and previous allo HSCT 2006									45
10054	61	Female	137	lb	26.8	lymphoma	5	3	0	0	1	1	0	0	95			3			N⁄A		N⁄A
10058	56	Male	85	kg	27.9	Waldenstrom macroglobulinemia	5	5	0	0	2	1	0	0	75	False	hematological health	3		4		4
10061	81	Female	100	lb	29.0	steroid dependent asthma, adrenal insufficiency	4	4	2	1	0	0	0	0	30	True	less infections	3	Les infections		N⁄A		N⁄A
10066	68	Female	87	kg	31.2	CLL	6	2	0	0	0	0	0	0	95	True	plus Rt knee replacement	3	no infections of any kind	2
10067	75	Female	123	lb	24.0	Waldenstrom macroglobulinemia	8	6	0	0	0	0	0	0	80	False		3		3		4
10068	73	Female	59	kg	22.3	Lymphoplasmacytic lymphoma									70	False
10069	81	Female	100	lb	29	steroid dependent asthma, adrenal insufficiency	4	4	2	1	0	0	0	0	30	True	less infections	3	Les infections		N⁄A		N⁄A
10070	72	Female	54.4	kg	21.2	leukemia	0	0	0	0	0	0	0	0	100	False	always been like that, only issue was infection in foot	2
10076	62	Male	220	lb	29.8	CLL									80	False
10077	78	Female	150	lb	29.3	igA lambda mm	1	0	0	0	1	0	0	0	87	False	hematological cancer	3		4		4
10078	70	Male	95.7	kg	29.6	Leukaemia	2	2	2	2	0	0	0	0	90	True	He was always sick with cold	3		4
10081	36	Female	230	lb	44.9	igG kappa mm	12	6	1	1	0	0	0	0	75			2
10084	46	Male	85	kg	28.4	Follicular Lymphoma	6	6	1	0	1	1	0	0	74	True	no infections	3		4	Na	4	Na
10086	47	Female	102	kg	34.5	Follicular lymphoma, ? Primary Hypogammaglubulinemia	6	3	0	0	1	1	0	0	60	False	Cardiac health issues	3
10088	74	Male	72.6	kg	23.6	CLL									40	False
10089	71	Male	62.6	kg	22.2	Lymphoma					0	0	0	0	50	False	Feels that the cutaquig is helping keep him healthy. The score is largely due to lymphoma	2	Maybe a little better, lymphoma relapse same time as treatment started	4		4
10096	64	Male	198	lb	26.9	CLL	2	1	0	0	0	0	0	0	75	True		3		4		4
10098	59	Male	68	kg	24.1	iga kappa mm									75
10099	61	Male	74.7	kg	22.3	Mantle cell lymphoma	3	1	1	0	1	0	0	0	65	False	currently receiving tx for lymphoma has brought score down	3		4		4
10100	78	Male	85.3	kg	28.5	CLL ⁄ Rheumatoid arthritis	4		0	0	0	0	0	0	80	False	Score is lower due to other health issues	3			Na		Na
10102	70	Female	59.7	kg	22.7	iga lambda MGUS	7	7	1	1	1	1	0	0	50					4	Na		Na
10106	63	Female	84	kg	29.1	rituximab therapy for Idiopathic orbital inflammatory disease									80	False
10107	58	Female	90.2	kg	32.6	CLL⁄									50
10108	70	Female	170	lb	31.1	igG lambda mm	3	3	3	2	0	0	0	0	90	True	Since starting IG treatment, I am more robust. I used to get frequent upper respiratory infections but not anymore.	3	Much better because I'm not getting pneumonia now.		N⁄A		N⁄A
10109	58	Male	76.7	kg	22.9	CLL	4	4	0	0	0	0	0	0	80	True		3		4		4
10110	68	Female	58.1	kg	21.2	IgG MGUS	12	12	6	6	3	3	2	2	87	True	easier to fight off infections	3	Far easier to fight off infections	3	the IVIG was monthly and by end of the month, nothig was left to help fight infetions. SCIG more evenly sustained delivery.		Not applicable
10112	74	Female	65.3	kg	25.5	CLL	1	1	0	0	1	1	0	0	75	True	CLL	3	Much improved	4		4
10124	45	Female	102	kg	41.9	tx for PTLD	5	5	5	5	1	1	1	1	40	False		3		4		4
10125	61	Male	198	lb	38.7	Rheumatoid arthritis, chronic sinusitis	10	10	8	0	5	5	2	0	30	False		2			na		na
10132	68	Female	73.9	kg	29.8	Multiple myeloma kappa light chain	1	1	0	0	0	0	0	0	80	False	Feels great in general	2	No difference	4	N⁄A	4	N⁄A
10133	35	Female	130	lb	25.4	Hodgkin’s	8	5	1	0	0	0	0	0	75	True	Hard to say if my decrease in infections is bc of the ig treatment or the fact that my family has been heavily shielding me from germs since I started treatments in March.	2	I was referred into the clinic due to MRSA that would not go away. They prescribed me a protocol prior to starting IG that successfully cleared the infection. I began IG treatment at the beginning of the pandemic in March and since then my family and I have been very careful to strictly follow all of the measures set out by the experts so as to not contract COVID. As a result, I have not been in …		N⁄A		N⁄A
10134	74	Male	79.4	kg		lung transplant
10135	73	Male	225	lb	30.5	CLL	3	3	3	1	0	0	0	0	61	True	Fatigue ,restless legs, sleeplessness , weight gain	1	Fatigue ,restless legs, sleeplessness , weight gain	4		4
10136	58	Female	140	lb	27.3	CLL	4	4	2	0	0	0	0	0	90	True	Have not been sick since started	3	No infections	4	N⁄A	4	NA
10140	75	Female	71.9	kg	34.0	immunosuppression for cryoglobulinemia and glomerulonephritis	1	1	1	0	0	0	0	0	70	True	I feel better overall.	3		4		4
10141	70	Female	81.6	kg	27.6	IgM kappa MGUS	1	1	0	0	0	0	0	0	60	False		3		4		4
10143	66	Male	81.1	kg	27.7	Waldenstrom macroglobulinemia	5	5	1	0	0	0	0	0	100	True		3	no more sinusitis and pneumonia	2	but better absortion with SCIG, no more lumps at the injection site.		N⁄A
10144	72	Male	80	kg	25.3	lymphoma treated with RITUX									50
10145	73	Male	73	kg	23.1	CLL	0	0	0	0	0	0	0	0	95	False		3	Less tiredness	4	N⁄A	4	N⁄ A
10146	78	Male	76.3	kg	27.8	CLL	4				0				86	True		3			na		na
10148	79	Male	88.9	kg	27.3	Lymphoma	1	1	1	0	0	0	0	0	80	False	Back pain	3		4		4
10151	62	Male	117	kg	36.5	igA kappa mm									35
10154	63	Female	99	kg	40.7	anti-rejection regimen	1	1	0	0	2	2	1	1	50	False	Related kidney failure	2		4		4
10155	69	Female	164	lb	32.0	igA lambda MGUS	4	4	0	0	2	2	0	0	90	True	I rarely pick up any infections since starting treatmentment - especially the weekly treatment at home.	3	Fewer illness and infections	3			Na
10160	68	Male	75.2	kg	26.8	renal transplant									40
10163	59	Female	195	lb	38.1	follicular lymphoma	6	6	0	0	4	4	0	0	70	False	Many health issues	3	Frequency less	4		4
10164	76	Male	70	kg	20.9	CLL	3	3	1	1	1	1	0	0	80	True	In some degree. I also try to stay active.	3	fewer UTIs	3	slightly better, certainly not worse	4
10168	79	Female	94.3	kg		CLL									50					4		4
10169	68	Female	130	lb	25.4	SLL⁄CLL	4	4	0	0	1	1	0	0	91	True	Less colds and other infections ex. bladder	3	Less colds and other infections ex. eye and bladder	3			N⁄A
10172	59	Male	198	lb	37.2	Heart transplant									50
10175	71	Female	102	kg	37.5	RA tx with ritux	2	2	1	1	0	0	0	0	30	False	other health related issues	3		4			na
10176	66	Male	242	lb	45.4	IgM MGUS									30
10177	53	Female	102	kg	39.8	Lung transplant									50
10182	68	Male	74	kg	22.8	Renal transplant									70
10184	71	Male	72.7	kg	24.4	CLL	2	2	2	2	0	0	0	0	96	False		3		2		2
10186	51	Female	43	kg	16.3	immunosup for crohn	12	12	8	6	0	0	0	na	40	False	Admitted in hospital with splenic laceration		na	3			na
10197	62	Female				igG kappa mm									50
10201	80	Male	160	lb	31.2	CLL									51	False
10206	63	Male	165	lb	32.2	CLL	0	0	0	0	0	0	0	0	75	False	Pre-existing blood disorders	3		4		4
10211	41	Female	112	kg	41.6	Lymphoma	16	6	3	0	0	0	0	0	20	False	Other health conditions	3		3	cant comment on difference in routes due to other health conditions effecting health but prefers the SC administration and the control of her own treatment	4
10212	74	Female	52	kg	21.6	iga kappa mm									40
10214	26	Female	54.5	kg	19.3	carT treatment for ALL	1	1	0.5	0.5	1	1	0.25	0.25	76	False		3		4		4
10215	74	Female	70.4	kg	26.6	NHL	8	8	0	0	0	0	0	0	75	True	less infections	3		4		4
10217	77	Female	93	kg	32.2	igG lambda MGUS	4	2	1	1	1	1	0	0	50	False	Largely driven by isolation of COVID	3		4		4
10223	66	Male	83.9	kg	27.4	Follicular lymphoma RCHOP x6 2014. No maintenance (treated elsewhere) Bendamustine⁄rituximab June-October 2018 for relapsed disease First dose maintenance rituximab February 2019. Further rituximab cancelled due to recurrent respirtory infection. Treated for pseudomonas pneumonia 2019.									50					4
10224	84	Male	57.1	kg	20.5	CLL	0	0	0	0	0	0	0	0	75	True		3	More energy	4		4
10226	61	Female	170	lb	29.5	Lung transplant	4	4	0	0	0	0	0	0	90	False	Lung transplant 3 yrs ago	4		4		4
10227	76	Male	74.6	kg	22.3	CLL									50					4
10228	61	Female	129	lb	24.2	RA									30
10230	70	Female	52	kg	23.1	membranoproliferative glomerulonephritis					1	1	1	1	40	False	No energy; kidney disease	3		4		4
10234	81	Female	46	kg	16.9	CLL	1	1	1	1	0	0	0	0	90	False	More energy	3		4		4
10235	68	Female	105	kg	40.5	CLL	3	2	1	0	1	1	0	0	65	False	Knee pain	3	Less infections	4		4
10236	78	Male	91.6	kg	29.8	CLL					0	0	0	0	65	False	Fatigue is a big factor in health score	3	Decreased infections	4		4
10238	73	Female	45	kg	17.1	Lymphoma	4	1	0	0	2	0	0	0	90	True	infections only last about a week as before they lasted 5	3		2		4
10242	64	Female	58.5	kg	22.5	CLL	4								91	True	Ibrutinib	1		4		4
10244	57	Male	82.6	kg	26.4	CLL									90
10249	78	Female	90	kg		Ritux for RA									50					4		4
10254	66	Female	60	kg	22.9	ritux tx for scleroderma									50
10257	75	Male	93.7	kg	30.5	CLL									70
10258	55	Female	53.1	kg	19.5	igG smoldering multiple myeloma	3	2	0	0	2	0	1	0	85	True	less to no infections	3		2		2
10259	69	Male	128	lb	18.0	follicular lymphoma									80	False		2		4		4
10260	74	Male	68	kg		CLL									0					3
10262	81	Male	83.5	kg	26.1	igG kappa mm									0
10264	72	Male	60	kg	19.6	Waldenstrom Macroglobulinemia									50					4		4
10269	77	Female	75.5	kg	27.7	Ritux therapy for pemphigus vulgaris									50
10273	51	Female	66	kg	22.3	lupus tx with methotrexate	12	12	3	3	4	4	0	0	92	False	It's the kidney transplant	3		3		4
10274	68	Male	200	lb	39.1	NHL									50					3
10275	69	Female	49	kg	18.4	CLL									50
10276	51	Female	52	kg	21.1	CLL									50
10283	61	Female	158	lb	30.9	CLL									81
10284	67	Female	56.6	kg	22.7	igM MGUS									50
10286	64	Male	84	kg	24.0	CLL									50					4
10289	55	Male	91	kg	24.4	Lymphoma, SLE, sarcoidosis									50					4
10291	71	Male	61.7	kg	23.3	CLL									100			3		3	More convenient but efficacy is the same	4
10293	54	Female	94.5	kg	40.1	RA									75
10294	75	Female	56	kg	21.3	CLL									50					4
10297	77	Male	54	kg	19.2	kappa light chain									25
10298	62	Female	79.4	kg	26.5	Lymphoma									50
10303	71	Female	99.8	kg	39.3	NHL									35
10305	73	Female	69.4	kg	23.5	rheumatoid arthritis treated with rituximab									70	False				4		4
10306	71	Female	79	kg	28.7	Follicular lymphoma grade IIIa									50					2
10307	67	Female	79.8	kg	28.4	CLL									65
10308	72	Male	94	kg	30.9	CLL	2	1	1	0	1	0	0	0	82	False	Lower score not related to it treatment	3		4		4
10310	73	Male	245	lb	29.2	CLL									75
10311	65	Female	63	kg	25.4	CLL	3	3	0	0	1	1	4	4	75	False		3		4		4
10315	62	Female	70.3		25.4	Rheumatoid arthritis treated with Rituximab									79	False		4		4		4
10325	73	Male	101	kg	33.9	CLL									66
10326	73	Male	77	kg	23.3	CLL	2	2	0	0	0	0	0	0	80		Don’t know	3		2		4
10327	23	Male	145	kg	44.8	ALL⁄BMT	12	12	0	0	2	2	0	0	90					4
10329	63	Female	58.5		21.0	Follicular lymphoma									60
10330	68	Male	57.6		17.8	CLL									50					4
10331	68	Female	188	lb	36.7	Waldenstrom's macroglobulinemia	7	7	1	1					62					4
10333	35	Female	78	kg	26.9	Follicular lymphoma	12	12	2	0					60					4
10334	83	Female	73.6	kg	28.4	CLL	2	2	1	1	0	0	0	0	90					3
10336	76	Male	63.5	kg	20.6	Lymphoma, Hx of recurrent respiratory infections	1	1	0	0					98	False	in general	4		4		4
30052	67	Female	50	kg	17.9	HAE, IgM MGUS 2 to lymphoplasmatic disorder									89
30054	77	Male	77	kg	24.6	MGUS. Cold Urticaria									60	False	Health in general	3		2	still feel hung over⁄flu like next day	4

## Sheet: IGRT type
ID	SCIG	IVIG	Note	SCIG brand
10002	yes			cutaquig
10003	yes			hizentra
10004	yes			cuvitru
10005	yes			hizentra
10006		yes	switched from SCIG to IVIG
10014	yes			cuvitru
10016	yes		deceased	hizentra
10018	yes		deceased in october 2022	hizentra
10021	yes			cuvitru
10022	yes			cuvitru
10024	yes		deceased	cuvitru
10025	yes			cuvitru
10026	yes			cuvitru
10033	yes			hizentra
10034	yes			cuvitru
10035	yes		deceased	cuvitru
10036		yes
10040	yes			cutaquig
10042	yes			cuvitru
10046	yes			cuvitru
10047	yes		switched from IVIG to SCIG	cutaquig
10050	yes		switched from IVIG to SCIG	cuvitru
10051	yes			cuvitru
10054	yes			cutaquig
10058	yes			cuvitru
10061	yes		deceased	hizentra
10066	yes		switched from IVIG to SCIG	cuvitru
10067	yes		switched from IVIG to SCIG	hizentra
10068	yes			cuvitru
10070	yes			hizentra
10076	yes			hizentra
10077	yes			cuvitru
10078	yes		switched from IVIG to SCIG	cuvitru
10081	yes			hizentra
10084	yes			cuvitru
10086	yes			cuvitru
10088	yes			hizentra
10089	yes		deceased	cutaquig
10096		yes
10098	yes			hizentra
10099	yes			cuvitru
10100	yes			hizentra
10102		yes
10106		yes	switched from SCIG to IVIG
10107	yes			cuvitru
10108	yes			cuvitru
10109	yes			cuvitru
10110	yes		switched from IVIG to SCIG	hizentra
10112	yes			cuvitru
10124	yes			cutaquig
10125	yes		switched from IVIG to SCIG	hizentra
10132	yes			hizentra
10133	yes			hizentra
10134	yes			cuvitru
10135	yes			cuvitru
10136	yes			hizentra
10140	yes			cuvitru
10141	yes		switched from IVIG to SCIG	hizentra
10142	yes			cuvitru
10143	yes		switched from IVIG to SCIG	cuvitru
10144	yes			hizentra
10145	yes			cuvitru
10146	yes			cuvitru
10148	yes			cuvitru
10151	yes			cuvitru
10154	yes			cutaquig
10155	yes		switched from IVIG to SCIG	cuvitru
10160	yes			hizentra
10163	yes			cuvitru
10164	yes		switched from IVIG to SCIG	cuvitru
10168	yes			hizentra
10169	yes		switched from IVIG to SCIG	cuvitru
10172	yes			cuvitru
10175	yes		deceased	cuvitru
10176	yes		deceased	cuvitru
10177	yes			cuvitru
10182	yes			cuvitru
10184	yes		switched from IVIG to SCIG	cuvitru
10186	yes		switched from IVIG to SCIG	cuvitru
10197	yes		switched from IVIG to SCIG	hizentra
10201	yes		switched from IVIG to SCIG	hizentra
10206	yes			cuvitru
10211	yes		switched from IVIG to SCIG	cuvitru
10212	yes			hizentra
10214	yes		switched from IVIG to SCIG	cuvitru
10215		yes
10217	yes			cuvitru
10223		yes
10224	yes			hizentra
10226		yes	deceased
10227	yes			cuvitru
10228	yes			hizentra
10230	yes			hizentra
10234	yes			hizentra
10235	yes			cuvitru
10236	yes		switched from IVIG to SCIG	hizentra
10238	yes		switched from IVIG to SCIG	cuvitru
10242	yes			hizentra
10244	yes			hizentra
10249	yes			hizentra
10254	yes			hizentra
10257	yes			hizentra
10258	yes		switched from IVIG to SCIG	hizentra
10259	yes		deceased	hizentra
10260	yes		switched from IVIG to SCIG	cuvitru
10262	yes			cuvitru
10264	yes			cuvitru
10269	yes			hizentra
10273	yes		switched from IVIG to SCIG	hizentra
10274	yes		switched from IVIG to SCIG	cuvitru
10275	yes			hizentra
10276	yes			cuvitru
10283	yes			cuvitru
10284	yes			cuvitru
10286	yes			cutaquig
10289	yes		switched from IVIG to SCIG	cuvitru
10291	yes		switched from IVIG to SCIG	hizentra
10293		yes	switched from SCIG to IVIG
10294	yes		switched from IVIG to SCIG	hizentra
10297	yes		deceased	hizentra
10298	yes			cuvitru
10303	yes			cuvitru
10305	yes			hizentra
10306	yes		switched from IVIG to SCIG	hizentra
10307	yes			cuvitru
10308	yes			hizentra
10310	yes			cuvitru
10311	yes		switched from IVIG to SCIG	cuvitru
10315	yes		switched from IVIG to SCIG	hizentra
10325	yes		deceased jan 2023	hizentra
10326	yes		switched from IVIG to SCIG	cuvitru
10327	yes		switched from IVIG to SCIG	cuvitru
10329	yes			hizentra
10330	yes		switched from IVIG to SCIG	cuvitru
10331	yes			hizentra
10333	yes		switched from IVIG to SCIG	cuvitru
10334	yes		switched from IVIG to SCIG	cutaquig
10336	yes			hizentra
30052	yes			cuvitru
30054	yes			cuvitru

## Sheet: IgRT Dosage
ID	weight	SCIG dose/week	SCIG g/4weeks	SCIG g/kg/4weeks	IVIG dose g/4weeks	IVIG dose g/kg/4weeks
10002	101	8	32	0.316832
10003	77	8	32	0.415584
10004	86	4	16	0.186047
10005	50	4	16	0.32
10006	68				35	0.514706
10014	96.2	10	40	0.4158
10016	84	20	80	0.952381
10018	83	8	32	0.385542
10021	92.2	8	32	0.347072
10022	95.3	12	48	0.503673
10024	69.1	8	32	0.463097
10025	62.5	6	24	0.384
10026	77.4	10	40	0.516796
10033	57.9	6	24	0.414508
10034	89.3	12	48	0.537514
10035	119	12	48	0.403361
10036	53.5				53	0.990654
10040	62.5	8	32	0.512
10042	52.9	6	24	0.453686
10046	63.9	8	32	0.500782
10047	57	6	24	0.421053
10050	73	8	32	0.438356
10051	58.6	7	28	0.477816
10054	62	8	32	0.516129
10058	85	8	32	0.376471
10061	45.4	6	24	0.528634
10066	87	10	40	0.45977
10067	55.8	6	24	0.430108
10068	59	4	16	0.271186
10070	54.4	6	24	0.441176
10076	100	24	96	0.96
10077	68	6	24	0.352941
10078	95.7	6	24	0.250784
10081	104	10	40	0.384615
10084	85	10	40	0.470588
10086	102	10	40	0.392157
10088	72.6	8	32	0.440771
10089	62.6	8	32	0.511182
10096	90				40	0.44
10098	68	4	16	0.235294
10099	74.7	4	16	0.21419
10100	85.3	12	48	0.56272
10102	60				30	0.5
10106	84				40	0.48
10107	90.2	10	40	0.443459
10108	77	10	40	0.519481
10109	76.7	8	32	0.41721
10110	58.1	10	40	0.688468
10112	65.3	6	24	0.367534
10124	102	10	40	0.392157
10125	90	10	40	0.444444
10132	73.9	6	24	0.324763
10133	58.9	8	32	0.543294
10134	79.4	12	48	0.604534
10135	102	8	32	0.313725
10136	63.5	4	16	0.251969
10140	71.9	10	40	0.556328
10141	81.6	4	16	0.196078
10143	81.1	10	40	0.493218
10144	80	6	24	0.3
10145	73	8	32	0.438356
10146	76.3	8	32	0.419397
10148	88.9	6	24	0.269966
10151	117	10	40	0.34188
10154	99	10	40	0.40404
10155	74.8	12	48	0.641711
10160	75.2	10	40	0.531915
10163	88.5	12	48	0.542373
10164	70	8	32	0.457143
10168	94.3	10	40	0.424178
10169	59	6	24	0.40678
10170	55.5	8	32	0.576577
10172	90	12	48	0.533333
10175	102	10	40	0.392157
10176	110	12	48	0.436364
10177	102	10	40	0.392157
10182	74	8	32	0.432432
10184	72.7	6	24	0.330124
10186	43	6	24	0.55814
10197	75.5	10	40	0.529801
10201	72.6	8	32	0.440771
10206	74.8	8	32	0.427807
10211	112	10	40	0.357143
10212	52	8	32	0.615385
10214	54.5	6	24	0.440367
10215	70				45	0.64
10217	93	10	40	0.430108
10223	84				30	0.36
10224	57.1	4	16	0.28021
10226	77				35	0.45
10227	74.6	8	32	0.428954
10228	58.5	6	24	0.410256
10230	52	4	16	0.31
10234	46	4	16	0.347826
10235	105	12	48	0.457143
10236	91.6	10	40	0.436681
10238	45	6	24	0.533333
10242	58.5	6	24	0.410256
10244	82.6	4	16	0.193705
10249	90	6	24	0.266667
10254	60	10	40	0.666667
10257	93.7	10	40	0.426894
10258	53.1	7	28	0.527307
10259	58	6	24	0.413793
10260	68	16	64	0.941176
10262	83.5	10	40	0.479042
10264	60	8	32	0.533333
10269	75.5	8	32	0.423841
10273	66	6	24	0.363636
10274	90.7	10	40	0.441014
10275	49	8	32	0.653061
10276	52	6	24	0.461538
10283	71.7	8	32	0.446304
10284	56.6	10	40	0.706714
10286	84	8	32	0.380952
10289	91	12	48	0.527473
10291	61.7	4	16	0.259319
10293	95				40	0.42
10294	56	6	24	0.428571
10297	54	8	32	0.592593
10298	79.4	12	48	0.604534
10303	99.8	10	40	0.400802
10305	69.4	8	32	0.461095
10306	79	8	32	0.405063
10307	79.8	12	48	0.601504
10308	94	10	40	0.425532
10310	111	12	48	0.432432
10311	63	8	32	0.507937
10315	70.3	12	48	0.682788
10325	101	8	32	0.316832
10326	77	8	32	0.415584
10327	145	20	80	0.551724
10329	58.5	8	32	0.547009
10330	57.6	8	32	0.555556
10331	85.3	8	32	0.375147
10333	78	8	32	0.410256
10334	73.6	8	32	0.434783
10336	63.5	8	32	0.503937
30052	50	8	32	0.64
30054	77	15	60	0.779221

## Sheet: Immunoglobulin Levels
ParticipantID	BloodWorkTypeID	PreResult (g/L)	PostResult (g/L)
10223	IgM	0.05	0.04
10004	IgA	0.1	0.6
10018	IgA	0.1	0.1
10018	IgM	0.1	0.1
10025	IgA	0.1	0.5
10025	IgM	0.1	0.3
10026	IgM	0.1	0.1
10033	IgA	0.1	0.1
10033	IgM	0.1	1.8
10042	IgA	0.1	0.5
10042	IgM	0.1	0.3
10047	IgM	0.1	0.3
10058	IgA	0.1	0.1
10077	IgM	0.1	0.1
10076	IgA	0.1	0.1
10076	IgM	0.1	0.1
10078	IgA	0.1	0.1
10078	IgM	0.1	0.1
10086	IgA	0.1	0.5
10088	IgM	0.1	0.1
10089	IgA	0.1	0.1
10096	IgM	0.1	0.1
10098	IgA	0.1	0.1
10098	IgM	0.1	0.1
10099	IgA	0.1	0.1
10099	IgM	0.1	0.1
10110	IgM	0.1	0.1
10112	IgM	0.1	0.4
10132	IgM	0.1	0.1
10135	IgM	0.1	0.1
10143	IgA	0.1	0.11
10151	IgM	0.1	0.1
10163	IgA	0.1	0.1
10163	IgM	0.1	0.1
10164	IgA	0.1	0.1
10164	IgM	0.1	0.1
10182	IgM	0.1	0.1
10184	IgM	0.1	0.04
10197	IgA	0.1	0.1
10197	IgM	0.1	0.1
10206	IgM	0.1	0.1
10212	IgA	0.1	0.1
10212	IgM	0.1	0.1
10215	IgA	0.1	0.1
10224	IgM	0.1	0.1
10227	IgM	0.1	0.1
10046	IgA		0.5
10046	IgM		0.1
10235	IgM	0.1	3.75
10236	IgM	0.1	0.3
10238	IgA	0.1	0.1
10249	IgM	0.1	0.24
10254	IgA	0.1	0.1
10258	IgA	0.1	0.1
10051	IgG		7.4
10051	IgA		0.1
10051	IgM		0.1
10258	IgM	0.1	0.1
10259	IgA	0.1	0.1
10259	IgM	0.1	0.1
10061	IgG		9.1
10061	IgA		0.6
10061	IgM		0.4
10264	IgA	0.1	0.1
10260	IgA	0.1	0.5
10294	IgM	0.1	0.2
10067	IgG		10.4
10067	IgA		0.1
10067	IgM		18.4
10298	IgM	0.1	0.1
10307	IgA	0.1	0.1
10307	IgM	0.1	0.1
10310	IgA	0.1	0.1
10310	IgM	0.1	0.1
10308	IgM	0.1	0.5
10311	IgA	0.1	0.2
10311	IgM	0.1	0.1
10326	IgM	0.1	0.1
10168	IgM	0.12	0.16
10330	IgA	0.17	0.2
10003	IgA	0.2	0.2
10014	IgM	0.2	0.2
10006	IgA	0.2	0.1
10024	IgM	0.2	0.3
10026	IgA	0.2	0.1
10034	IgM	0.2	0.2
10081	IgA	0.2	0.1
10081	IgM	0.2	0.2
10088	IgA	0.2	0.4
10100	IgM	0.2	0.2
10109	IgM	0.2	0.1
10110	IgA	0.2	0.1
10112	IgA	0.2	0.1
10132	IgA	0.2	0.2
10145	IgA	0.2	0.46
10145	IgM	0.2	0.09
10146	IgA	0.2	0.36
10172	IgM	0.2	0.3
10201	IgA	0.2	0.1
10224	IgA	0.2	0.1
10227	IgA	0.2	0.3
10234	IgM	0.2	0.1
10242	IgA	0.2	0.1
10242	IgM	0.2	0.2
10275	IgA	0.2	0.2
10283	IgM	0.2	0.2
10260	IgM	0.2	0.03
10294	IgA	0.2	0.54
10303	IgA	0.2	0.2
10297	IgM	0.2	0.2
10330	IgM	0.2	0.1
10003	IgM	0.3	0.3
10107	IgG		8.4
10107	IgA		0.6
10107	IgM		0.3
10016	IgM	0.3	0.4
10034	IgA	0.3	0.3
10040	IgA	0.3	0.1
10040	IgM	0.3	0.1
10047	IgA	0.3	0.5
10050	IgM	0.3	0.3
10066	IgA	0.3	0.2
10086	IgM	0.3	0.3
10108	IgM	0.3	0.1
10133	IgM	0.3	0.52
10148	IgM	0.3	0.35
10151	IgA	0.3	0.6
10155	IgM	0.3	0.3
10160	IgM	0.3	0.4
10169	IgA	0.3	0.1
10235	IgA	0.3	0.28
10273	IgM	0.3	0.6
10274	IgM	0.3	0.2
10289	IgM	0.3	0.2
10297	IgA	0.3	0.3
10315	IgG	0.3	11.4
10326	IgA	0.3	0.2
10336	IgA	0.3	0.2
10336	IgM	0.3	0.27
10172	IgA	0.39	0.6
10035	IgM	0.4	0.1
10068	IgA	0.4	0.21
10089	IgG	0.4	6.8
10102	IgM	0.4	0.4
10133	IgA	0.4	0.32
10141	IgA	0.4	0.4
10146	IgM	0.4	0.93
10236	IgA	0.4	0.7
10257	IgA	0.4	0.4
10257	IgM	0.4	0.4
10298	IgG	0.4	0.4
10308	IgA	0.4	0.3
10068	IgM	0.5	0.17
10089	IgM	0.5	0.4
10100	IgA	0.5	0.5
10108	IgA	0.5	0.1
10136	IgA	0.5	0.4
10140	IgA	0.5	0.3
10148	IgA	0.5	0.33
10182	IgA	0.5	0.4
10234	IgA	0.5	0.4
10249	IgA	0.5	1.49
10259	IgG	0.5	0.5
10274	IgA	0.5	0.3
10223	IgA	0.52	0.36
10050	IgA	0.6	0.5
10066	IgM	0.6	0.4
10096	IgA	0.6	0.5
10124	IgM	0.6	0.5
10136	IgM	0.6	0.5
10170	IgM	0.6	0.4
10215	IgM	0.6	0.7
10238	IgM	0.6	0.5
10298	IgA	0.6	0.6
10168	IgA	0.62	0.66
10084	IgM	0.7	0.4
10286	IgA	0.7	0.5
10014	IgA	0.8	0.6
10006	IgM	0.8	0.6
10084	IgA	0.8	0.3
10086	IgG	0.8	8
10197	IgG	0.8	6.4
10254	IgM	0.8	0.9
10016	IgA	0.9	1
10135	IgA	0.9	0.7
10175	IgA	0.9	0.8
10186	IgG	0.9	3.2
10206	IgA	0.9	0.6
10217	IgA	0.9	0.3
10286	IgM	0.9	0.6
10036	IgA	1	0.7
10076	IgG	1	2.25
10124	IgA	1	1
10160	IgA	1	1.5
10170	IgA	1	0.5
10273	IgA	1	1.2
10283	IgA	1	1
10289	IgA	1	0.6
10315	IgM	1	2
10307	IgG	1.1	1.1
10160	IgG	1.2	9.4
10217	IgM	1.2	0.4
10035	IgA	1.4	0.2
10058	IgG	1.4	9.6
10109	IgA	1.4	1.61
10211	IgG		0.4
10211	IgA		0.1
10211	IgM		0.1
10099	IgG	1.5	10.6
10311	IgG	1.5	7.6
10143	IgG	1.6	7.9
10024	IgA	1.7	2
10214	IgA		0.1
10214	IgM		0.1
10018	IgG	1.8	9
10047	IgG	1.8	7
10066	IgG	1.8	9
10042	IgG	1.9	4.9
10151	IgG	1.9	6.9
10184	IgG	1.9	4.77
10172	IgG	2	6.8
10036	IgM	2.1	1.6
10088	IgG	2.1	2.2
10234	IgG	2.1	6.4
10026	IgG	2.2	8.1
10201	IgM	53.95	9.21
10112	IgG	2.3	10.8
10140	IgM	2.3	0.6
10212	IgG	2.3	4.9
10077	IgG	2.4	6.6
10034	IgG	2.5	9
10201	IgG	2.5	5.33
10336	IgG	2.5	3.47
10004	IgM	2.6	0.6
10140	IgG	2.6	7.2
10145	IgG	2.6	7.6
10215	IgG	2.6	8
10068	IgG	2.7	8.18
10133	IgG	2.8	12.05
10238	IgG	2.8	12.8
10305	IgG	2.9	3.6
10098	IgG	3	9.3
10108	IgG	3	7.5
10264	IgG	3	7.3
10077	IgA	3.1	1
10294	IgG	3.1	6.9
10297	IgG	3.2	7.2
10315	IgA	3.2	3.8
10004	IgG	3.3	11.3
10132	IgG	3.3	6.8
10163	IgG	3.3	8.3
10249	IgG	3.3	8.82
10226	IgG	3.4	6.8
10135	IgG	3.5	6.6
10003	IgG	3.7	11.6
10033	IgG	3.7	11
10257	IgG	3.7	3.7
10273	IgG	3.7	9.6
10330	IgG	3.7	11.1
10046	IgG	3.8	10.7
10155	IgG	3.8	11.3
10078	IgG	3.9	7.5
10102	IgA	3.9	4.2
10334	IgG	3.94	4.39
10223	IgG	3.96	4.27
10070	IgG	4	6
10206	IgG	4	8
10264	IgM	4	5.4
10148	IgG	4.1	8.3
10175	IgM	4.1	3.5
10182	IgG	4.1	5.2
10242	IgG	4.1	7.3
10096	IgG	4.2	7.2
10141	IgG	4.3	4.1
10175	IgG	4.3	7
10040	IgG	4.4	10.5
10275	IgG	4.4	4.4
10303	IgG	4.4	4.4
10169	IgM	4.5	3.96
10262	IgA		2.47
10262	IgM		0.39
10235	IgG	4.5	9
10274	IgG	4.5	5.1
10109	IgG	4.6	9.9
10224	IgG	4.6	9.5
10275	IgM	4.6	4.6
10102	IgG	4.7	12.8
10303	IgM	4.7	4.7
10016	IgG	4.8	9.5
10169	IgG	4.8	8.7
10283	IgG	4.8	4.8
10146	IgG	4.9	8.2
10262	IgG	5	11.68
10291	IgG		3.8
10291	IgA		0.1
10291	IgM		0.1
10308	IgG	5	3.6
10155	IgA	5.1	5
10227	IgG	5.2	10.8
10050	IgG	5.4	9.2
10305	IgA		0.7
10305	IgM		0.2
10306	IgG		3.7
10306	IgA		0.4
10306	IgM		0.1
10170	IgG	5.5	9.1
10168	IgG	5.58	9.28
10035	IgG	5.6	6.5
10124	IgG	5.6	8.6
10014	IgG	5.7	10.9
10286	IgG	5.8	9.1
10289	IgG	5.8	0.7
10084	IgG	5.9	4
10100	IgG	6	9.6
10024	IgG	6.2	8
10214	IgG	6.3	9.5
10236	IgG	6.6	12.5
10164	IgG	6.8	7.2
10326	IgG	5	8.1
10025	IgG	3.7	8.3
10006	IgG	1.8	7.8
10036	IgG	4.1	8
10136	IgG	8.6	12.69
10310	IgG	5.3	9.9
10327	IgG		7.9
10260	IgG	6.4	10.5
10143	IgM	12.5	8.07
10327	IgA		0.1
10327	IgM		0.1
10058	IgM	14.4	9.1
10254	IgG	16.1	17.6
10141	IgM	18.2	17
10258	IgG	27.8	43.6
10334	IgA		0.51
10334	IgM		0.3
10331	IgG		5
10331	IgA		0.6
10331	IgM		0.6
10081	IgG	28.7	31.5
10217	IgG	36.2	34.8
10110	IgG	41.4	33.4

## Sheet: Infections vs neutrophils
ID	Neutrophils Pre IgRT	Infections per year
10184	0.2	2
10014	0.3	8
10047	0.76	3
10294	0.84	3
10076	0.93	8
10289	1	6
10099	1.1	3
10212	1.1	6
10096	1.2	2
10262	1.2	6
10311	1.22	3
10078	1.3	2
10224	1.3	0
10084	1.6	6
10258	1.6	3
10169	1.8	4
10297	1.8	6
10026	1.9	5
10110	1.9	4
10143	1.9	5
10067	2.1	8
10151	2.1	6
10186	2.1	12
10286	2.16	6
10274	2.2	2
10050	2.5	4
10308	2.51	2
10112	2.6	1
10025	2.7	8
10033	2.7	5
10242	2.8	4
10145	2.87	0
10042	2.9	3
10058	2.9	5
10132	2.9	1
10133	2.9	8
10004	3	6
10100	3	4
10022	3.1	3
10046	3.2	6
10136	3.2	5
10070	3.3	0
10146	3.3	4
10164	3.3	3
10018	3.4	1
10107	3.6	5
10238	3.6	4
10236	3.73	2
10109	3.8	4
10163	3.9	6
10214	3.9	1
10217	3.9	4
10034	4	2
10102	4	7
10155	4	4
10036	4.1	3
10260	4.1	12
10327	4.1	12
10006	4.2	6
10254	4.3	10
10069	4.4	4
10066	4.6	6
10125	4.6	10
10154	4.6	1
10040	4.61	12
10201	4.64	2
10077	4.7	1
10124	4.8	5
10134	4.8	10
10081	4.9	12
10215	5.3	8
10148	5.4	1
10326	5.48	2
10108	5.6	3
10226	5.9	4
10227	6.05	2
10024	6.38	4
10235	6.67	3
10234	7.4	1
10140	8.5	1
10086	9.4	6
10035	9.5	3
10088	10.71	1
	3.3	4
	2.1	2
	4.6	6
	2.5	4
